# Supplementary material for: Decoding endophytic microbiome dynamics: engineering antagonistic synthetic consortia for targeted fusarium suppression in monoculture regimes
Source: Hortic Res. 2025 Oct 16;13(2):uhaf286. doi: 10.1093/hr/uhaf286 (PMC12893865; doi:10.1093/hr/uhaf286)
Supplement: Web_Material_uhaf286 [file web_material_uhaf286.zip]

Archive with 4 entries (4 files):
- Clean version of revised suppl_imformation.docx
- Fig S1.ai
- Fig S3.ai
- Fig S6.ai
